# Supplementary material for: The Road towards Gene Therapy for X-Linked Juvenile Retinoschisis: A Systematic Review of Preclinical Gene Therapy in Cell-Based and Rodent Models of XLRS
Source: Int J Mol Sci. 2024 Jan 19;25(2):1267. doi: 10.3390/ijms25021267 (PMC10816913; doi:10.3390/ijms25021267)
Supplement: Supplementary file 1 [file ijms-25-01267-s001.zip]

Archive with 1 entries (1 files):
- ijms-2813908-supplementary.pdf
